# Supplementary material for: Preliminary Insights on Barriers to and Facilitators of Healthy Eating for Rural Residents Emerging from Extreme Poverty: A Qualitative Study in Dafang, China
Source: Healthcare (Basel). 2024 Jun 22;12(13):1246. doi: 10.3390/healthcare12131246 (PMC11241384; doi:10.3390/healthcare12131246)
Supplement: Supplementary file 1 [file healthcare-12-01246-s001.zip]

Archive with 2 entries (2 files):
- healthcare-3034054-Supplementary S2.pdf
- healthcare-3034054-supplementary.pdf
